# Supplementary material for: Clinical Presentation and Emergency Department Management Checkpoints of Acute Aortic Syndromes during the First Two Waves of the COVID-19 Pandemic
Source: J Clin Med. 2023 Oct 18;12(20):6601. doi: 10.3390/jcm12206601 (PMC10607079; doi:10.3390/jcm12206601)
Supplement: Supplementary file 1 [file jcm-12-06601-s001.zip]

Archive with 1 entries (1 files):
- jcm-2632374-supplementary.pdf
